# Supplementary material for: Adjuvant-Free Murine Models of Allergic Sensitization to the Major Soybean Allergen Gly m 4
Source: Int J Mol Sci. 2025 Dec 3;26(23):11695. doi: 10.3390/ijms262311695 (PMC12692166; doi:10.3390/ijms262311695)
Supplement: Supplementary file 1 [file ijms-26-11695-s001.zip]

Archive with 2 entries (2 files):
- Supplementary Figure S1.docx
- Supplementary Table S1.xlsx
