# Supplementary material for: Adjuvant-Free Murine Models of Allergic Sensitization to the Major Soybean Allergen Gly m 4
Source: Int J Mol Sci. 2025 Dec 3;26(23):11695. doi: 10.3390/ijms262311695 (PMC12692166; doi:10.3390/ijms262311695)
Supplement: Supplementary file 1 [file ijms-26-11695-s001.zip › Supplementary Table S1.xlsx]

## Sheet: Summary
Sample	G-CSF	Eotaxin	GM-CSF	IFNg	IL-1a	IL-1b	IL-2	IL-4	IL-3	IL-5	IL-6	IL-7	IL-9	IL-10	IL-12(p40)	IL-12(p70)	LIF	IL-13	LIX	IL-15	IL-17	IP-10	KC	MCP-1	MIP-1a	MIP-1b	M-CSF	MIP-2	MIG	RANTES	VEGF	TNFa
s.c. PBS	2374	655.23	8.94	<2.85↓	531.32	3.52	<3.00↓	<3.08↓	<2.61↓	15.86	4.41	<2.10↓	49.29	6.66	2.63	6.49	3.77	26.63	728.1	12.98	10.18	118.32	106.22	23.46	6.8	87.57	5.66	60.22	1284	22.12	<3.03↓	8.06
s.c. PBS	266.44	869.32	<4.89↓	<2.85↓	227.59	2.93	3.88	<3.08↓	<2.61↓	16.23	24.43	<2.10↓	21.59	<4.82↓	<2.26↓	16.44	<2.93↓	39.38	462.93	30.83	<2.74↓	109.07	175.94	37.83	6.8	35.99	3.68	51.57	508.99	20.96	<3.03↓	6.74
s.c. PBS	660.97	694.23	7.07	<2.85↓	373.22	<2.87↓	<3.00↓	<3.08↓	<2.61↓	7.05	<2.70↓	<2.10↓	17.66	<4.82↓	4.45	10.23	<2.93↓	46.95	1075	7.73	11.8	93.06	96.09	18.3	9.86	47.42	3.68	60.22	1102	17.81	<3.03↓	3.88
i.p. Gly m 4 + Alum	532.69	973.31	14.31	2.94	493.03	6.8	4.13	<3.08↓	<2.61↓	27.52	6.47	4.01	45.38	18.49	9.45	42.15	<2.93↓	58.53	956.44	56.92	8.28	164.47	96.09	96.77	32.29	120.69	8.97	60.22	1471	21.43	<3.03↓	11.64
i.p. Gly m 4 + Alum	247.07	660.83	5.16	<2.85↓	116.66	3.52	4.9	<3.08↓	<2.61↓	22.91	5.65	12.52	21.59	6.98	4.21	16.44	6.28	52.71	803.43	100.97	5.05	135.1	180.28	80.67	20.72	49.78	7.83	76.49	920.93	12.18	<3.03↓	8.9
i.p. Gly m 4 + Alum	<3.57↓	<3.13↓	<4.89↓	<2.85↓	<5.50↓	<2.87↓	<3.00↓	<3.08↓	<2.61↓	<3.10↓	<2.70↓	<2.10↓	<4.00↓	<4.82↓	<2.26↓	<4.12↓	<2.93↓	<11.02↓	<16.00↓	<5.46↓	<2.74↓	<2.91↓	<3.03↓	<7.65↓	<3.07↓	<7.05↓	<3.06↓	<22.67↓	<3.59↓	<3.17↓	<3.03↓	<3.10↓
i.p. Gly m 4	322.17	453.05	12.56	<2.85↓	106.71	2.93	<3.00↓	<3.08↓	<2.61↓	9.41	<2.70↓	<2.10↓	57.04	<4.82↓	5.47	<4.12↓	<2.93↓	50.79	935.86	7.73	2.77	73.28	42.84	30.84	18.17	37.33	8.97	76.49	967.52	15.49	<3.03↓	5.36
i.p. Gly m 4	791.16	589.83	12.56	<2.85↓	196.63	2.93	<3.00↓	<3.08↓	<2.61↓	16.23	7.29	<2.10↓	57.04	<4.82↓	4.95	8.31	<2.93↓	37.52	1156	<5.46↓	3.13	97.64	49.13	23.46	3.54	60.81	3.68	68.51	1079	11.31	<3.03↓	5.83
i.p. Gly m 4	530.81	440.88	8.94	<2.85↓	185.91	<2.87↓	3.39	<3.08↓	<2.61↓	12.5	2.72	<2.10↓	29.54	<4.82↓	7.67	10.23	<2.93↓	46.95	838.25	<5.46↓	3.26	85.07	31.51	18.3	9.86	37.33	26.88	68.51	966.44	11.02	<3.03↓	3.88
i.p. Gly m 4	1644	592.67	12.56	<2.85↓	347.31	<2.87↓	<3.00↓	<3.08↓	<2.61↓	17.32	4.23	19.06	17.66	<4.82↓	6	4.79	14.91	41.26	1260	185.3	5.85	98.55	121.34	28.42	8.35	53.22	7.83	84.2	1317	9.2	<3.03↓	4.87
i.p. Gly m 4	307.05	1002	10.77	<2.85↓	365.23	3.52	<3.00↓	<3.08↓	<2.61↓	18.4	3.05	<2.10↓	25.56	<4.82↓	5.47	<4.12↓	<2.93↓	46.95	959.49	32.4	4.14	117.44	70.43	33.21	12.75	67.89	<3.06↓	68.51	1403	9.81	<3.03↓	8.06
s.c. Gly m 4 + Alum	266.86	444.39	7.07	<2.85↓	163.81	2.93	<3.00↓	<3.08↓	<2.61↓	13.63	2.88	<2.10↓	37.49	<4.82↓	6.54	8.31	<2.93↓	37.52	1193	18.65	4.86	96.87	33.37	73.74	6.8	43.76	<3.06↓	60.22	888.61	6.64	<3.03↓	7.19
s.c. Gly m 4 + Alum	425.57	470.09	12.56	<2.85↓	43.21	2.93	<3.00↓	<3.08↓	<2.61↓	18.4	4.58	<2.10↓	33.52	<4.82↓	6.54	<4.12↓	<2.93↓	52.71	308.85	15.77	<2.74↓	46.22	89.34	37.83	12.75	41.24	4.65	68.51	503.24	8.58	<3.03↓	5.83
s.c. Gly m 4 + Alum	460.73	478.97	10.77	<2.85↓	168.3	2.93	<3.00↓	<3.08↓	<2.61↓	30.97	2.8	<2.10↓	86.81	<4.82↓	5.47	20.86	<2.93↓	43.15	976.08	18.65	6.19	113.62	65.37	54.89	15.52	57.08	3.68	72.54	872.2	14.69	<3.03↓	7.19
s.c. Gly m 4 + Alum	411.53	323.08	12.56	<2.85↓	181.56	2.93	<3.00↓	<3.08↓	<2.61↓	18.04	3.55	2.12	86.81	<4.82↓	3.5	6.49	<2.93↓	35.66	943.82	14.36	8.69	121.88	41.33	54.89	15.52	63.9	4.65	68.51	1093	<3.17↓	<3.03↓	9.31
s.c. Gly m 4 + Alum	350.88	427.89	<4.89↓	<2.85↓	260.76	3.82	<3.00↓	<3.08↓	<2.61↓	9.41	<2.70↓	<2.10↓	41.44	9.36	3.5	6.49	<2.93↓	37.52	887.34	<5.46↓	3.01	100.87	69.59	42.29	15.52	37.33	3.68	76.49	937.76	13.87	<3.03↓	6.29
s.c. Gly m 4	811.66	351.93	12.56	12.13	281.27	<2.87↓	<3.00↓	<3.08↓	<2.61↓	8.24	<2.70↓	<2.10↓	25.56	<4.82↓	<2.26↓	6.49	<2.93↓	31.09	658.86	<5.46↓	<2.74↓	130.89	37.06	28.42	3.54	37.33	3.68	51.57	1376	16.66	<3.03↓	8.06
s.c. Gly m 4	881.85	467.01	12.56	<2.85↓	150.1	3.52	<3.00↓	<3.08↓	<2.61↓	15.13	<2.70↓	25.49	21.59	<4.82↓	3.97	<4.12↓	<2.93↓	34.74	843.78	7.73	8.83	194.18	43.14	33.21	9.86	13.57	24.19	76.49	922.74	10.12	<3.03↓	5.83
s.c. Gly m 4	604.41	293.22	12.56	<2.85↓	295.76	<2.87↓	<3.00↓	<3.08↓	<2.61↓	10.77	<2.70↓	<2.10↓	21.59	<4.82↓	6	<4.12↓	<2.93↓	22.3	759.08	<5.46↓	<2.74↓	94.81	72.09	28.42	9.86	48.6	4.65	68.51	525.99	<3.17↓	<3.03↓	7.19
s.c. Gly m 4	212.9	630.57	<4.89↓	<2.85↓	181.56	<2.87↓	<3.00↓	<3.08↓	<2.61↓	17.68	<2.70↓	<2.10↓	9.98	<4.82↓	2.63	<4.12↓	<2.93↓	39.38	1512	<5.46↓	4.4	91.78	112.15	18.3	9.86	19.61	6.72	76.49	1462	12.47	<3.03↓	<3.10↓
s.c. Gly m 4	368.09	829.28	7.07	<2.85↓	101.67	2.93	<3.00↓	<3.08↓	<2.61↓	4.7	<2.70↓	<2.10↓	21.59	<4.82↓	7.1	6.49	<2.93↓	48.86	1058	12.98	<2.74↓	119.06	127.03	33.21	6.8	59.76	4.16	51.57	1870	19.05	<3.03↓	6.74
i.n. Gly m 4 + LPS	423.62	408.01	10.77	<2.85↓	152.41	<2.87↓	16.25	<3.08↓	<2.61↓	13.26	<2.70↓	<2.10↓	19.62	<4.82↓	4.45	<4.12↓	<2.93↓	41.26	935.24	<5.46↓	<2.74↓	82.65	43.14	33.21	6.8	38.65	<3.06↓	22.77	523.23	16.66	<3.03↓	6.29
i.n. Gly m 4 + LPS	216.35	569.35	17.72	<2.85↓	235.57	5.43	4.9	<3.08↓	<2.61↓	20.51	2.72	2.79	75.88	5.4	7.67	23.13	<2.93↓	60.48	1381	27.7	10.18	118.51	89.6	54.89	12.75	52.08	6.72	112.68	1227	16.53	<3.03↓	10.5
i.n. Gly m 4 + LPS	882.88	696.47	8.94	<2.85↓	255.05	2.93	<3.00↓	<3.08↓	<2.61↓	10.97	<2.70↓	<2.10↓	29.54	<4.82↓	4.95	8.31	19.29	54.65	1011	18.65	<2.74↓	90.46	59.38	37.83	3.54	41.88	4.65	80.38	1379	10.72	<3.03↓	9.71
i.n. Gly m 4 + LPS	431.4	445.5	19.37	<2.85↓	292.17	2.93	19.99	<3.08↓	<2.61↓	18.4	6.01	3.03	53.18	<4.82↓	15.24	165.31	<2.93↓	46.95	1308	33.99	9.1	101.23	58.51	58.86	30.11	60.81	40.53	122.56	985.86	22.8	<3.03↓	9.31
i.n. Gly m 4 + LPS	506.39	980.76	<4.89↓	<2.85↓	185.91	<2.87↓	<3.00↓	<3.08↓	<2.61↓	13.63	<2.70↓	<2.10↓	47.34	<4.82↓	3.5	<4.12↓	<2.93↓	48.86	1014	10.29	3.5	104.84	62.53	23.46	5.21	54.34	<3.06↓	51.57	814.26	11.89	<3.03↓	5.83
i.n. Gly m 4	1461	752.3	10.77	<2.85↓	219.5	3.52	4.39	<3.08↓	<2.61↓	13.45	11.41	2.12	53.18	<4.82↓	5.47	4.79	<2.93↓	50.79	824.57	18.65	13.14	114.79	68.19	46.62	12.75	50.94	4.65	72.54	1309	11.02	<3.03↓	7.19
i.n. Gly m 4	367.69	704.16	8.94	<2.85↓	116.66	<2.87↓	<3.00↓	<3.08↓	<2.61↓	13.63	3.21	<2.10↓	17.66	<4.82↓	4.45	<4.12↓	<2.93↓	32	645.67	<5.46↓	<2.74↓	116.77	95.06	37.83	9.86	46.21	4.65	105.87	1139	10.42	<3.03↓	8.48
i.n. Gly m 4	297.18	508.67	<4.89↓	<2.85↓	111.71	3.22	<3.00↓	<3.08↓	<2.61↓	24.25	<2.70↓	<2.10↓	21.59	<4.82↓	3.5	4.79	<2.93↓	46	707.09	<5.46↓	5.19	100.13	62.53	33.21	16.86	25.95	3.68	68.51	1043	3.57	<3.03↓	6.74
i.p. PBS	1915	684.09	<4.89↓	<2.85↓	569.19	31.31	<3.00↓	<3.08↓	<2.61↓	7.25	4.85	<2.10↓	41.44	<4.82↓	3.5	<4.12↓	<2.93↓	33.82	2260	<5.46↓	6.12	73.62	199.79	18.3	60.97	221.33	<3.06↓	105.87	762.25	11.6	<3.03↓	18.9
i.p. PBS	250.45	443.4	8.94	<2.85↓	342.33	<2.87↓	<3.00↓	<3.08↓	<2.61↓	8.24	4.93	<2.10↓	27.55	<4.82↓	<2.26↓	6.49	<2.93↓	24.88	2045	7.73	16.05	49.71	42.54	28.42	12.75	76.36	6.72	98.87	642.09	18.92	<3.03↓	5.36
i.p. PBS	530.81	655.47	<4.89↓	<2.85↓	623.12	<2.87↓	<3.00↓	<3.08↓	<2.61↓	12.12	4.76	<2.10↓	15.71	<4.82↓	<2.26↓	<4.12↓	<2.93↓	30.19	2171	<5.46↓	2.77	81.99	41.33	18.3	6.8	41.24	<3.06↓	76.49	1207	14.95	<3.03↓	13.44
i.p. PBS + Alum	279.79	426.8	<4.89↓	<2.85↓	502.44	<2.87↓	<3.00↓	<3.08↓	<2.61↓	7.45	6.38	<2.10↓	33.52	<4.82↓	<2.26↓	<4.12↓	<2.93↓	32.91	1552	<5.46↓	8.01	87.76	44.95	<7.65↓	18.17	119.08	<3.06↓	64.41	1060	8.58	<3.03↓	3.88
i.p. PBS + Alum	261.4	586.32	<4.89↓	<2.85↓	655.17	<2.87↓	<3.00↓	<3.08↓	<2.61↓	10.77	<2.70↓	<2.10↓	<4.00↓	<4.82↓	<2.26↓	6.49	<2.93↓	43.15	2009	<5.46↓	9.1	82.94	47.05	28.42	23.19	95.54	<3.06↓	105.87	1708	20.72	<3.03↓	6.74
i.p. PBS + Alum	534.18	466.86	5.16	<2.85↓	444.23	<2.87↓	<3.00↓	<3.08↓	<2.61↓	9.61	6.74	<2.10↓	17.66	<4.82↓	3.97	<4.12↓	<2.93↓	24.88	<16.00↓	<5.46↓	5.98	115.79	55.61	37.83	15.52	89.61	<3.06↓	80.38	1186	17.56	<3.03↓	6.29
i.p. PBS + Alum	1002	433.6	<4.89↓	<2.85↓	292.17	<2.87↓	<3.00↓	<3.08↓	<2.61↓	12.5	16.2	<2.10↓	13.77	<4.82↓	<2.26↓	<4.12↓	<2.93↓	30.19	1361	<5.46↓	3.63	133.35	4.71	18.3	15.52	76.36	<3.06↓	60.22	1178	14.95	<3.03↓	4.38
s.c. Bet v 1 + Alum	413.48	529.74	16.03	<2.85↓	674.13	<2.87↓	<3.00↓	<3.08↓	<2.61↓	14.76	4.49	13.8	<4.00↓	<4.82↓	11.31	20.86	9.02	37.52	1430	128.19	14.87	127.99	47.35	23.46	30.11	79.04	33.68	138.22	2194	16.79	<3.03↓	3.37
s.c. Bet v 1 + Alum	699.27	523.89	7.07	<2.85↓	295.76	2.93	3.39	<3.08↓	<2.61↓	7.05	55.09	<2.10↓	8.14	<4.82↓	3.5	<4.12↓	<2.93↓	35.66	1946	<5.46↓	7.47	73.28	153.78	66.48	109.42	72.2	3.68	91.65	747.53	9.51	<3.03↓	10.5
s.c. Bet v 1 + Alum	542.77	497.19	113.39	7	680.74	<2.87↓	5.43	<3.08↓	15.15	20.86	41.86	3.51	9.98	8.67	43.91	139.72	<2.93↓	201.84	1023	124.8	12.88	104.03	73.75	77.24	76.42	129.94	150.97	503.8	853.19	42.11	<3.03↓	5.36
s.c. Bet v 1 + Alum	84.3	207.7	<4.89↓	<2.85↓	59.64	<2.87↓	<3.00↓	<3.08↓	<2.61↓	3.93	8.22	<2.10↓	<4.00↓	<4.82↓	<2.26↓	<4.12↓	<2.93↓	18.13	675.44	<5.46↓	<2.74↓	20.19	8.4	23.46	12.75	25.95	<3.06↓	112.68	324.22	6.31	<3.03↓	<3.10↓
s.c. Bet v 1 + Alum	332.33	577.78	<4.89↓	<2.85↓	342.33	<2.87↓	<3.00↓	<3.08↓	<2.61↓	8.24	6.38	3.27	9.98	<4.82↓	<2.26↓	<4.12↓	<2.93↓	21.45	267.3	63.62	7.33	80.87	33.98	37.83	9.86	39.96	<3.06↓	80.38	726.59	7.94	<3.03↓	4.38
s.c. Bet v 1 + Alum	652.69	495.52	<4.89↓	<2.85↓	258.86	<2.87↓	<3.00↓	<3.08↓	<2.61↓	25.41	18.35	<2.10↓	19.62	<4.82↓	3.06	<4.12↓	<2.93↓	35.66	978.5	24.63	4.79	82.36	110.19	37.83	20.72	50.94	<3.06↓	84.2	798.03	11.02	<3.03↓	5.36
i.p. Bet v 1 + Alum	278.96	489.32	<4.89↓	<2.85↓	247.34	<2.87↓	<3.00↓	<3.08↓	<2.61↓	10.77	4.23	<2.10↓	<4.00↓	<4.82↓	<2.26↓	<4.12↓	<2.93↓	82.13	1364	<5.46↓	<2.74↓	125.58	67.07	12.91	20.72	62.88	<3.06↓	51.57	1930	8.89	<3.03↓	<3.10↓
i.p. Bet v 1 + Alum	370.88	481.55	<4.89↓	<2.85↓	778.15	6.8	<3.00↓	7.59	<2.61↓	27.36	7.94	8.19	<4.00↓	5.1	4.95	37.29	14.06	26.63	2489	80.54	10.45	176.25	55.03	58.86	29	73.61	4.65	98.87	1849	15.62	<3.03↓	12.37
i.p. Bet v 1 + Alum	522.95	528.94	5.16	16.01	451.39	3.22	<3.00↓	<3.08↓	<2.61↓	10.58	9.34	<2.10↓	9.98	<4.82↓	3.5	6.49	<2.93↓	48.86	1565	<5.46↓	7.6	163.59	103.97	80.67	25.57	103.74	4.65	102.4	6101	9.66	<3.03↓	7.63
i.p. Bet v 1 + Alum	340.41	525.01	<4.89↓	<2.85↓	255.05	<2.87↓	<3.00↓	<3.08↓	<2.61↓	20.68	<2.70↓	<2.10↓	19.62	<4.82↓	<2.26↓	<4.12↓	<2.93↓	30.19	751.95	<5.46↓	3.13	119.87	81.64	56.89	18.17	28.94	<3.06↓	68.51	1442	6.97	<3.03↓	4.87
i.p. Bet v 1 + Alum	241.14	506.64	<4.89↓	<2.85↓	<5.50↓	<2.87↓	<3.00↓	<3.08↓	<2.61↓	6.86	<2.70↓	<2.10↓	9.98	<4.82↓	<2.26↓	<4.12↓	<2.93↓	30.19	2051	<5.46↓	3.88	124.17	11.25	23.46	15.52	73.14	<3.06↓	76.49	1470	9.05	<3.03↓	5.83
i.p. Bet v 1 + Alum	175.85	547.78	8.94	16.01	385.82	<2.87↓	31.9	<3.08↓	<2.61↓	12.5	4.76	<2.10↓	8.14	<4.82↓	<2.26↓	<4.12↓	<2.93↓	79.17	1761	<5.46↓	<2.74↓	127.92	18.49	12.91	92	95.54	<3.06↓	60.22	1527	5.98	4.11	4.38
	Table S1. Cytokine profiles in murine sera assessed by mutiplex technology. Values highlighted in BLACK indicate data that falls below the low detectable limit, while in BLUE indicate the data in the detectable range.

## Sheet: Curves
MILLIPLEX Analyst Detail Report
5-P.log(2.15, 16.79, 0.45, 9.74, 0.01)
			5-P.log(3.97, 9.87, 1.01, 4.92, 1.04)
DC=(3.57, 20931) Chi = 0.048%			DC=(3.13, 11417) Chi = 0.023%
5-P.log(2.50, 10.16, 0.99, 5.99, 1.07)
			5-P.log(1.93, 11.03, 0.46, 5.43, 0.58)
DC=(4.89, 15334) Chi = 0.033%			DC=(2.85, 18204) Chi = 0.053%
5-P.log(2.43, 13.58, 0.82, 8.75, 0.03)
			5-P.log(1.98, 9.35, 0.58, 5.87, 0.61)
DC=(5.50, 20258) Chi = 0.023%			DC=(2.87, 17811) Chi = 0.045%
5-P.log(1.83, 10.67, 0.56, 5.68, 0.82)
			5-P.log(1.78, 10.64, 0.36, 3.77, 0.77)
DC=(3.00, 16843) Chi = 0.051%			DC=(3.08, 13200) Chi = 0.017%
5-P.log(2.20, 11.41, 0.45, 5.29, 0.39)
			5-P.log(2.09, 10.40, 0.66, 5.24, 0.77)
DC=(2.61, 18352) Chi = 0.044%			DC=(3.10, 15739) Chi = 0.089%
5-P.log(2.50, 11.20, 0.54, 5.59, 0.50)
			5-P.log(2.47, 10.94, 0.49, 6.38, 0.35)
DC=(2.70, 18195) Chi = 0.051%			DC=(2.10, 13589) Chi = 0.042%
5-P.log(2.30, 13.82, 0.80, 8.54, 0.01)
			5-P.log(2.72, 15.57, 0.56, 9.10, 0.01)
DC=(4.00, 18525) Chi = 0.040%			DC=(4.82, 20948) Chi = 0.064%
5-P.log(1.90, 12.89, 0.42, 7.65, 0.34)
			5-P.log(2.52, 12.96, 0.15, 8.39, 0.88)
DC=(2.26, 13471) Chi = 0.074%			DC=(4.12, 13133) Chi = 0.036%
5-P.log(1.84, 10.15, 0.30, 4.55, 0.67)
			5-P.log(1.58, 11.32, 0.46, 7.47, 0.55)
DC=(2.93, 18675) Chi = 0.068%			DC=(11.02, 73114) Chi = 0.047%
5-P.log(3.19, 10.42, 0.96, 6.95, 0.65)
			5-P.log(2.89, 11.35, 0.73, 8.82, 0.01)
DC=(16.00, 9904) Chi = 0.036%			DC=(5.46, 20579) Chi = 0.027%
5-P.log(2.04, 10.62, 0.40, 4.67, 0.78)
			5-P.log(2.94, 9.69, 0.27, 4.16, 1.09)
DC=(2.74, 15767) Chi = 0.070%			DC=(2.91, 14138) Chi = 0.039%
5-P.log(2.15, 10.74, 0.54, 6.14, 0.74)
			5-P.log(2.18, 10.71, 0.99, 6.91, 0.63)
DC=(3.03, 17665) Chi = 0.061%			DC=(7.65, 10067) Chi = 0.028%
5-P.log(2.30, 10.47, 1.06, 6.12, 1.02)
			5-P.log(2.89, 9.62, 1.09, 5.98, 1.10)
DC=(3.07, 15720) Chi = 0.0037%			DC=(7.05, 15018) Chi = 0.036%
5-P.log(2.20, 13.51, 0.05, 8.32, 0.67)
			5-P.log(2.45, 13.97, 1.09, 8.20, 0.04)
DC=(3.06, 17303) Chi = 0.032%			DC=(22.67, 11908) Chi = 0.013%
5-P.log(2.24, 13.43, 0.44, 7.54, 0.35)
			5-P.log(2.58, 10.01, 0.84, 4.92, 0.72)
DC=(3.59, 9621) Chi = 0.058%			DC=(3.17, 15697) Chi = 0.076%
5-P.log(0.44, 11.13, 0.25, 3.29, 0.53)
			5-P.log(2.35, 8.81, 0.97, 4.55, 0.78)
DC=(3.03, 8656) Chi = 0.023%			DC=(3.10, 11446) Chi = 0.071%
Notes: CV-The Coefficient of Variation of standard curve replicates at each dilution level. Chi-The Chi-Square test statistic of the distance between observed concentrations with expected concentrations.
Files Name: C:\...\MCYTOMAG_Bet_Gly_mice_120425.csv
Program: Milliplex Analyte
Application Version: 5.1 Flex
User Name: MAGPIX
Organization: Microsoft				Signature:
Creation Time: 04/21/2025 18:37:37 Russia TZ 2 Standard Time				Date:
